# Supplementary material for: Selective Inhibition of HDAC Class I Sensitizes Leukemia and Neuroblastoma Cells to Anticancer Drugs
Source: Biomedicines. 2021 Dec 6;9(12):1846. doi: 10.3390/biomedicines9121846 (PMC8698907; doi:10.3390/biomedicines9121846)
Supplement: Supplementary file 1 [file biomedicines-09-01846-s001.zip]

Archive with 12 entries (11 files):
- __MACOSX/._Supplementary files
- __MACOSX/Supplementary files/
- __MACOSX/Supplementary files/._.DS_Store
- __MACOSX/Supplementary files/._Supplementary.docx
- __MACOSX/Supplementary files/._Table 1.xlsx
- __MACOSX/Supplementary files/._Table 2.xlsx
- __MACOSX/Supplementary files/._Table 3.xlsx
- Supplementary files/.DS_Store
- Supplementary files/Supplementary.pdf
- Supplementary files/Table S1.xlsx
- Supplementary files/Table S2.xlsx
- Supplementary files/Table S3.xlsx
