# Supplementary material for: Selective Inhibition of HDAC Class I Sensitizes Leukemia and Neuroblastoma Cells to Anticancer Drugs
Source: Biomedicines. 2021 Dec 6;9(12):1846. doi: 10.3390/biomedicines9121846 (PMC8698907; doi:10.3390/biomedicines9121846)
Supplement: Supplementary file 1 [file biomedicines-09-01846-s001.zip › Supplementary files/Table S1.xlsx]

## Sheet: Лист1
Compound		Cat No.
imatinib mesylate	Sigma Aldrich	SML1027
Cytosine β-D-arabinofuranoside	Sigma Aldrich	С1768
belinostat (PX105684; PXD101)	Sigma Aldrich	SML3010
vincristine sulfate salt	Sigma Aldrich	V8879
venetoclax ABT-199, GDC-0199	Selleckhem	S8048
