# Supplementary material for: Selective Inhibition of HDAC Class I Sensitizes Leukemia and Neuroblastoma Cells to Anticancer Drugs
Source: Biomedicines. 2021 Dec 6;9(12):1846. doi: 10.3390/biomedicines9121846 (PMC8698907; doi:10.3390/biomedicines9121846)
Supplement: Supplementary file 1 [file biomedicines-09-01846-s001.zip › Supplementary files/Table S2.xlsx]

## Sheet: Лист1
forward	GAPDH	GAGCCCGCAGCCTCCCGCT
reverse	GAPDH	GCGCCCAATACGACCAAATC
forward	KIT	CATCATGGAGGATGACGAGT
reverse	KIT	CGACCATGAGTAAGGAGGAT
forward	FLT3	GTGCTTTGCGATTCACAGGG
reverse	FLT3	GCACCTTATGTCCGTCCCAA
forward	PDGFRa	TCTATGTTAGGCTGGGCTGGT
reverse	PDGFRa	AGCATGACTCAGGTTCCTCTG
forward	NTRK1	CCATCCCTGACACTAACAGCA
reverse	NTRK1	GCACAAGGAGCAGCGTAGAA
forward	INSR	CCACCTATTTCTACGTGACAGACT
reverse	INSR	CCCATCTGGCTGCCTCTTTC
forward	ROR2	CGACAGACACTGGCTACTACC
reverse	ROR2	TCGTGGTAATCATCCTGAAAGT
forward	RET	CATTGCAGCATCAGGCGGTA
reverse	RET	TACACCACGCAAAGTGATGTATGG
forward	FGFR3	TCCTTGTCGGTGGTGTTAGC
reverse	FGFR3	GGAGTTCCACTGCAAGGTGT
forward	NTRK2	CTGAACCAAGCACGGTTTCC
reverse	NTRK2	CAGGGGCAGAAACTCCAGAA
forward	CD11b	TAAACCACCCCATCTTCCCG
reverse	CD11b	TGGTGACCACCATGTAGACAG
forward	BCL2	TGAACTGGGGGAGGATTGTG
reverse	BCL2	CGTACAGTTCCACAAAGGCA
forward	AXL	GACCGTGTCTACACCAGCAA
reverse	AXL	CACATTGTCACCCCGAAGGA
