# Supplementary material for: Selective Inhibition of HDAC Class I Sensitizes Leukemia and Neuroblastoma Cells to Anticancer Drugs
Source: Biomedicines. 2021 Dec 6;9(12):1846. doi: 10.3390/biomedicines9121846 (PMC8698907; doi:10.3390/biomedicines9121846)
Supplement: Supplementary file 1 [file biomedicines-09-01846-s001.zip › Supplementary files/Table S3.xlsx]

## Sheet: leukemia cell lines (cancerrx)
Gene	HDAC1	HDAC2	HDAC3	HDAC6	HDAC8	SCORE	SCORE I
FLT3	-0.306629	2.54499	-1.98781	-3.08208	2.8359	5.29753	4.30868
NTRK1	-0.79888	0.222357	0.580745	1.81329	-0.812039	2.22988	1.29782
INSR	-0.0599135	0	-0.704701	-0.889868	1.09384	1.57751	1.30256
RYK	-0.097051	-0.0266005	0.930993	-0.245536	-0.87267	1.30335	1.28001
FGFR1	0.735653	-0.162619	0.187548	0.405714	-0.76484	1.16292	1.08986
MERTK	-0.032323	-0.458139	-0.26268	0.200055	0.874653	1.04162	1.02223
ROR2	0.569113	-0.588602	0.159031	-0.506471	-0.108301	0.981771	0.841048
FGFR3	0.0137088	0.267025	0	0.595651	-0.628513	0.906266	0.683022
KIT	-0.0635182	0.316305	-0.327027	0.559244	0	0.723729	0.45938
RET	-0.0628888	-0.257885	0.150988	-0.594462	0.109349	0.6772	0.324367
ROR1	0.0323559	-0.452704	-0.447335	0	0.00756516	0.637302	0.637302
PTK7	0.4981	-0.252736	-0.0446732	-0.0521038	-0.152635	0.583084	0.580752
DDR2	-0.318223	-0.390038	0.189062	-0.19866	-0.087905	0.579942	0.544855
DDR1	0.075112	-0.478585	-0.19676	-0.00347487	-0.197311	0.558877	0.558866
CSF1R	0.128496	0.219292	-0.244052	-0.310531	0.288653	0.551282	0.455502
IGF1R	0.291116	-0.00736798	-0.00159771	0.0296083	0.434971	0.524292	0.523455
AXL	-0.00642499	0.100808	-0.245054	0.354437	0.264093	0.515389	0.374166
AATK	-0.0722084	0.0745126	-0.436426	-0.0204784	0.11704	0.46406	0.463607
FLT1	0.327863	0.153024	-0.121496	-0.0650691	0.139827	0.411652	0.406477
LTK	-0.154632	0.0573736	-0.188424	0.195165	0.177047	0.363513	0.306679
NTRK3	0.0835473	-0.0893127	-0.263205	0.0246038	-0.0708589	0.299767	0.298756
TEK	0.0191041	0	-0.0691274	0.279967	0.00177034	0.289013	0.0717405
TYRO3	-0.0314194	0	-0.0218215	-0.12153	-0.223267	0.257063	0.226521
PDGFRA	-0.00931708	0	0.0633871	-0.145633	0.144093	0.214655	0.157695
KDR	0.00851753	-0.142289	0.0948799	0	0	0.171233	0.171233
FLT4	0.0450974	0	-0.128811	0	0.0997046	0.169018	0.169018
STYK1	-0.0682737	0.0875086	-0.0516722	0.0505568	0.0487995	0.141161	0.131797
LMTK3	0.0164992	0	-0.03649	0.0799938	-0.103562	0.136849	0.111035
NTRK2	-0.0150701	-0.0936288	-0.0533249	-0.0499146	-0.0304516	0.123514	0.112979
FGFR2	0.0595345	-0.021713	0	0	0.0681697	0.0930748	0.0930748
LMTK2	0.0642793	-0.062263	0	-0.0228442	0	0.0923601	0.0894903
FGFR4	0.00982733	0.0149971	-0.0455216	0.00815734	-0.0737412	0.0888708	0.0884956
PDGFRB	0.0439374	-0.0200573	-0.0550634	0	0.0502563	0.0888283	0.0888283
MET	0.00115573	0.0378004	0	-0.0250238	-0.0755634	0.0881262	0.0844988
INSRR	0.0201128	0.0672667	0.00931407	0.00818001	-0.0493413	0.0867039	0.0863171
MUSK	-0.0120197	0.0548214	0.0193045	0.0505661	0.0109304	0.0787333	0.060349
TIE1	0.0355615	-0.0248819	-0.0474494	0.00120187	0	0.0643166	0.0643053
ALK	0.0205893	-0.0141732	0	-0.0230722	0.0512361	0.0615001	0.0570082
MST1R	0	-0.0509101	-0.0187818	-0.0210783	0	0.0582141	0.0542641
ROS1	0.000806209	-0.00170603	-0.0532066	-0.0095676	-0.0173893	0.0568193	0.056008

## Sheet: AML patients (Verhaak)
Gene	HDAC1	HDAC2	HDAC3	HDAC6	HDAC8	SCORE	SCORE I
TIE1	-0.395276	0.841264	-2.02957	0.833059	0.874717	2.53816	2.39755
KIT	-0.645027	1.75813	-0.926919	0.23007	0.205283	2.11218	2.09962
NTRK1	-0.0149389	-0.0182618	-1.43973	0.540019	0.00708796	1.53787	1.43994
IGF1R	-1.06736	0.410663	-0.663598	0.609803	-0.164895	1.46537	1.33246
PTK7	-0.48861	0.77275	-0.999806	0.248792	0.204635	1.39258	1.37017
LTK	0	0.0562611	-0.35754	1.31574	0.191863	1.37804	0.409648
FGFR3	-0.859127	0.458107	-0.2733	0.512977	0.615494	1.29021	1.18384
CSF1R	0	-0.577151	0.261129	-0.907554	-0.522782	1.22403	0.821336
DDR2	-0.43491	0.154493	0.903077	0.437808	-0.375964	1.16687	1.08162
AXL	-0.468867	0.46122	0.922219	0	-0.163717	1.14449	1.14449
TEK	-0.30762	0.030088	-0.619259	0.415969	0.298658	0.860955	0.753799
INSRR	-0.660706	0.0962105	0.195362	0.365046	-0.072186	0.788939	0.699404
ROR1	-0.502249	-0.175062	-0.104495	0.480275	0.258085	0.768825	0.600356
AATK	-0.3568	-0.114561	0	-0.309434	-0.588171	0.762971	0.697406
FLT3	0	0.586085	0	-0.401813	0.246283	0.752067	0.635729
ROS1	-0.162922	-0.0615607	0.658771	0.111467	-0.0580464	0.692897	0.683873
FLT4	-0.244212	0.373496	-0.210214	-0.0161486	-0.480605	0.688891	0.688702
ROR2	-0.387287	0.173889	0.274367	0.332093	0	0.604807	0.505475
MET	-0.450076	-0.112313	-0.0946982	0.150019	0.323678	0.59281	0.573514
FGFR1	-0.303727	0.133169	0.195962	0.174024	-0.395248	0.578698	0.551912
PDGFRA	-0.293496	0.1826	0.373288	0.229066	0.00248909	0.557946	0.508756
RET	-0.151475	-0.169689	0.385404	0.308776	0	0.543708	0.447522
NTRK2	0	-0.0948838	-0.0591926	0.496006	0.031085	0.509406	0.116073
MST1R	-0.22936	-0.0955363	0.230882	0.37334	0	0.504403	0.339175
FGFR4	-0.011422	-0.209436	-0.292887	0.0535265	0.330709	0.491945	0.489024
KDR	-0.129005	0	0.0337069	0.309556	0.351099	0.486697	0.375565
LMTK2	-0.237755	-0.293303	-0.170204	0.20027	-0.025565	0.460745	0.414943
LMTK3	-0.0857903	-0.247525	-0.232474	0.270499	0.0317873	0.443681	0.351686
TYRO3	-0.317631	0.23463	0.0327096	0.0775612	-0.107582	0.417852	0.41059
STYK1	-0.322795	0.0673146	0.0223583	0.208988	-0.0507584	0.39431	0.334371
ALK	-0.203376	-0.143599	0.0296326	0.296504	0	0.388298	0.25072
NTRK3	-0.143869	-0.15369	-0.0261994	0.269804	0.164891	0.380774	0.26869
FGFR2	-0.176782	-0.0949122	-0.146649	0.161135	0.174548	0.343799	0.303699
PDGFRB	-0.203512	0	-0.0665225	0.12567	0.207233	0.32339	0.297973
MUSK	-0.0933627	0	0.0800467	0.277592	-0.103589	0.320799	0.160794
MERTK	-0.124218	-0.148491	-0.186494	-0.14379	0.0590261	0.310514	0.275216
RYK	0	0.211223	-0.203494	-0.0395548	0	0.295955	0.2933
INSR	-0.0162385	0.028797	0.0832572	0.191556	-0.0799567	0.226079	0.120074
FLT1	0	-0.0771802	-0.0548648	0.0733596	0.0461444	0.128366	0.105339

## Sheet: NB cell lines (cancerrx)
Gene	HDAC1	HDAC2	HDAC3	HDAC6	HDAC8	SCORE	SCORE I
NTRK1	-0.907578	-0.967066	0.83324	2.19877	-0.919005	2.85173	1.81598
PDGFRA	-0.660638	-0.091879	-0.0730018	-2.59489	0.118934	2.68287	0.681439
ALK	-0.444677	0	-1.70955	0.227929	-0.708185	1.91671	1.90311
AXL	-0.0360573	-0.569877	0.0717426	-1.67159	0.206039	1.77985	0.611276
RET	-0.473653	-1.03225	-1.31014	-0.108189	0.0900451	1.73959	1.73622
AATK	-0.216849	-0.0865252	0	1.07533	-0.644381	1.27518	0.685374
ROR2	-0.323367	-0.069672	-0.635973	0.466376	-0.713414	1.11371	1.01136
TYRO3	0	0	0.663283	0.618528	-0.26084	0.943694	0.712728
INSR	-0.280736	0.143875	0.148766	0.745851	-0.107472	0.830354	0.364957
DDR1	-0.183943	-0.197108	0.482622	0.366755	0.492421	0.826195	0.74033
NTRK3	0.00747614	0.269267	-0.234165	0	0.600723	0.698757	0.698757
DDR2	0.070814	-0.0175129	-0.243002	-0.0769006	-0.617986	0.672452	0.66804
FGFR3	0.19235	0.156664	0.370129	0.19832	0.0972218	0.497313	0.456059
FGFR1	-0.14039	0.0971676	0.0952655	-0.342792	-0.244977	0.464485	0.313432
FLT3	0	0	0.21874	0.381103	0.0815646	0.446922	0.233452
MERTK	0.123845	-0.00268426	0.0923817	0	0.404386	0.432906	0.432906
PDGFRB	-0.0232953	-0.221251	-0.0167238	-0.357069	0	0.421038	0.223101
MET	0.0611202	-0.164934	0.0436765	-0.235146	0.252181	0.389532	0.310551
RYK	0.0775633	0.183087	0.0794045	-0.250786	0.0960471	0.343454	0.234664
LMTK3	-0.011249	0.0145603	0.0749938	0.331195	-0.0345033	0.341823	0.0845759
KIT	-0.037208	0.121836	-0.220379	0.149781	-0.114807	0.316876	0.279242
ROR1	0.222881	0	-0.13756	0.0941535	-0.0780999	0.289073	0.27331
LTK	-0.00592203	-0.0242081	0.0808441	0.178836	0.0984359	0.220972	0.129794
FGFR2	0	0.0705786	0.0572507	0	0.144103	0.170366	0.170366
FLT1	-0.0193527	-0.0315489	-0.00543653	-0.163053	-0.00628331	0.167408	0.0379328
KDR	-0.076704	0	0	0.102856	0.0968838	0.160777	0.123572
IGF1R	0	-0.0881026	0.0807604	0	0.0965877	0.153667	0.153667
PTK7	-0.0130944	-0.11627	0.00170285	0	-0.0107107	0.117507	0.117507
TIE1	-0.0522396	-0.0433222	0	0	0.0657241	0.0944746	0.0944746
LMTK2	0.00423025	-0.000796159	-0.0797455	0.0471058	0	0.0927191	0.0798616
ROS1	-0.00364285	-0.0409077	0	-0.0651966	0	0.077054	0.0410696
INSRR	0	-0.0748383	0.0157395	0	0	0.0764755	0.0764755
NTRK2	-0.0287007	-0.0133417	-0.0561283	0.00158724	-0.0301255	0.071149	0.0711313
FLT4	-0.00448868	-0.0270962	0	0.0483078	0.03799	0.0673145	0.0468785
MUSK	-0.0208128	0.0128768	0	0.00586682	0.0499586	0.0559398	0.0556313
TEK	0	0	-0.0287885	-0.0190785	0.0132501	0.036991	0.0316913
MST1R	-0.0262873	0	0	0	0.0114838	0.0286862	0.0286862
FGFR4	0.0220403	0	0.0102671	0	0.0106066	0.0265271	0.0265271
STYK1	0	0	0.00168648	0	0.0187737	0.0188493	0.0188493
CSF1R	-0.0139088	-0.00837396	0	0	-0.00141525	0.0162966	0.0162966

## Sheet: NB patients (Versteeg)
Gene	HDAC1	HDAC2	HDAC3	HDAC6	HDAC8	SCORE	SCORE I
NTRK1	0.708603	-0.235207	0.53	-0.0209928	-1.4136	1.68435	1.68422
PDGFRA	-0.104141	-0.466878	0.0256743	0.171748	0.780303	0.931584	0.915616
STYK1	-0.31514	-0.152676	-0.206767	0.308914	0.730144	0.891018	0.835755
INSRR	0.267431	-0.232064	-0.372449	0.395476	-0.570223	0.863508	0.767623
FLT4	0.298027	-0.283008	-0.0710028	0.617677	0.342869	0.82039	0.539921
TIE1	0.340536	-0.521348	0	0.180702	0.420142	0.772619	0.75119
ROR2	-0.243757	-0.318828	0.56456	-0.262627	-0.0695263	0.744046	0.696155
ROS1	-0.446292	0.349599	0	0.303559	0.363673	0.738784	0.673538
NTRK2	0.134719	-0.430069	-0.35628	0	0.415151	0.708798	0.708798
FGFR2	0.490816	-0.334221	0.330126	0	0.138788	0.693433	0.693433
FGFR3	0.245298	-0.58081	0.193593	-0.0672066	-0.0172966	0.663178	0.659764
CSF1R	0.211703	-0.533305	-0.27625	0.15283	0.100735	0.662609	0.644743
PDGFRB	0.163583	-0.405806	0	0.133967	0.446051	0.63902	0.62482
ALK	0	0	0.167946	0.351607	0.501512	0.635096	0.528886
KIT	-0.358081	0	0.399062	0	0.305584	0.617134	0.617134
NTRK3	0.396649	-0.169251	0	0.384381	0.204617	0.612857	0.47733
RET	0.248827	0.0969258	0.503994	0	-0.0408045	0.571826	0.571826
AXL	0.135457	-0.483621	0	0.0791434	0.0828876	0.515143	0.509027
LMTK2	0.219606	-0.0884803	0.289424	0.0289239	0.348601	0.512036	0.511218
LMTK3	0	-0.113864	-0.150902	0.468441	0.0570182	0.508355	0.197452
MET	-0.114103	-0.219454	-0.151842	0.249065	0.302745	0.487774	0.419393
ROR1	0.168147	-0.436573	0	0.0363549	0.0550532	0.472463	0.471063
DDR2	-0.0764235	-0.0840538	0	-0.224571	0.395367	0.468671	0.411364
KDR	0.152559	-0.400323	0	0.0163714	0.176466	0.463617	0.463328
INSR	0.0554985	-0.165788	-0.0509406	0.293202	0.292723	0.452564	0.344742
LTK	0	-0.297511	-0.0568942	-0.305497	0.0180904	0.430587	0.303442
FGFR4	0.148745	-0.150551	0.329917	0	-0.114735	0.408412	0.408412
TYRO3	0.0997753	-0.176286	0	0.291908	0.0730749	0.362742	0.215341
MERTK	0.0398406	-0.354375	0	0.0414986	0.0170198	0.359417	0.357013
TEK	0	-0.292268	0.134486	0.0999209	-0.000915157	0.336886	0.321726
FLT3	0.298924	0	0.0195331	0.133272	-0.0254773	0.328858	0.300643
AATK	0	-0.213564	0	0.164908	0.14969	0.308563	0.2608
MUSK	-0.057567	-0.264191	0	0.0746559	-0.0707776	0.289299	0.279501
MST1R	0.0132154	0	0.0681688	0.243745	0	0.253443	0.069438
FLT1	0	-0.235798	-0.0623233	0.0365769	0	0.246623	0.243896
IGF1R	0	0	0.196978	0.0812159	0	0.213065	0.196978
RYK	-0.0505389	0	-0.105483	-0.132952	0	0.177079	0.116965
PTK7	0	0.0515371	0.131965	0	0.100252	0.173555	0.173555
FGFR1	0	-0.0276139	0	0.0194152	0.079795	0.0866414	0.084438
